# Supplementary material for: Hypoglycemic Effect of an Herbal Decoction (Modified Gangsimtang) in a Patient with Severe Type 2 Diabetes Mellitus Refusing Oral Anti-Diabetic Medication: A Case Report
Source: Medicina (Kaunas). 2023 Oct 30;59(11):1919. doi: 10.3390/medicina59111919 (PMC10672827; doi:10.3390/medicina59111919)
Supplement: Supplementary file 1 [file medicina-59-01919-s001.zip]

Archive with 1 entries (1 files):
- medicina-2605691-supplementary.pdf
